# Supplementary material for: The Promise of Single-Domain Antibodies as Ocular Therapeutics: A Narrative Review
Source: Int J Mol Sci. 2026 Jun 4;27(11):5080. doi: 10.3390/ijms27115080 (PMC13257686; doi:10.3390/ijms27115080)
Supplement: Supplementary file 1 [file ijms-27-05080-s001.zip]

Archive with 1 entries (1 files):
- ijms-4310656-supplementary.pdf
